# Supplementary material for: Modelling the Cost-Effectiveness and Budget Impact of a Newborn Screening Program for Spinal Muscular Atrophy and Severe Combined Immunodeficiency
Source: Int J Neonatal Screen. 2022 Jul 20;8(3):45. doi: 10.3390/ijns8030045 (PMC9326684; doi:10.3390/ijns8030045)
Supplement: Supplementary file 1 [file IJNS-08-00045-s001.zip]

Archive with 1 entries (1 files):
- IJNS-1684816-Supplementary.pdf
